# Supplementary material for: Multiomics analysis of polyamine metabolism in colorectal cancer, highlighting the key role of extracellular putrescine in impairing CXCR6+CD8+ T cell anti-tumor activity
Source: PeerJ. 2026 Feb 12;14:e20663. doi: 10.7717/peerj.20663 (PMC12906710; doi:10.7717/peerj.20663)
Supplement: Supplemental Information 9 [file peerj-14-20663-s009.xlsx]

## Sheet: Sheet1
Function	Gene
In	ODC1
In	AGMAT
In	PAOX
In	FAD
Loss	SRM
Loss	OAZ1
Loss	OAZ2
Loss	OAZ3
Loss	NQO1
Transport	SLC22A1
Transport	SLC22A2
Transport	SLC22A3
Transport	SLC7A1
Transport	ATP13A2
Transport	ATP13A3
Transport	GPC1
