# Supplementary material for: Multiomics analysis of polyamine metabolism in colorectal cancer, highlighting the key role of extracellular putrescine in impairing CXCR6+CD8+ T cell anti-tumor activity
Source: PeerJ. 2026 Feb 12;14:e20663. doi: 10.7717/peerj.20663 (PMC12906710; doi:10.7717/peerj.20663)
Supplement: Supplemental Information 10 [file peerj-14-20663-s010.xlsx]

## Sheet: Tfunctions
Pathway	Gene
Chemokines_and_Cytokines	CXCL10
Chemokines_and_Cytokines	CXCL9
Chemokines_and_Cytokines	IFNG
Chemokines_and_Cytokines	CCL5
Chemokines_and_Cytokines	CXCL13
Chemokines_and_Cytokines	IL12A
Chemokines_and_Cytokines	IL12B
Chemokines_and_Cytokines	IL17A
Chemokines_and_Cytokines	IL2
Chemokines_and_Cytokines	IL33
Chemokines_and_Cytokines	TNF
Chemokines_and_Cytokines	TNFSF14
Chemokines_and_Cytokines	CCL1
Chemokines_and_Cytokines	CCL11
Chemokines_and_Cytokines	CCL13
Chemokines_and_Cytokines	CCL14
Chemokines_and_Cytokines	CCL15
Chemokines_and_Cytokines	CCL16
Chemokines_and_Cytokines	CCL17
Chemokines_and_Cytokines	CCL18
Chemokines_and_Cytokines	CCL19
Chemokines_and_Cytokines	CCL2
Chemokines_and_Cytokines	CCL20
Chemokines_and_Cytokines	CCL21
Chemokines_and_Cytokines	CCL22
Chemokines_and_Cytokines	CCL23
Chemokines_and_Cytokines	CCL24
Chemokines_and_Cytokines	CCL25
Chemokines_and_Cytokines	CCL26
Chemokines_and_Cytokines	CCL27
Chemokines_and_Cytokines	CCL28
Chemokines_and_Cytokines	CCL3
Chemokines_and_Cytokines	CCL3L1
Chemokines_and_Cytokines	CCL3L3
Chemokines_and_Cytokines	CCL4
Chemokines_and_Cytokines	CCL4L1
Chemokines_and_Cytokines	CCL7
Chemokines_and_Cytokines	CCL8
Chemokines_and_Cytokines	CSF1
Chemokines_and_Cytokines	CSF2
Chemokines_and_Cytokines	CSF3
Chemokines_and_Cytokines	CX3CL1
Chemokines_and_Cytokines	CX3CR1
Chemokines_and_Cytokines	CXCL1
Chemokines_and_Cytokines	CXCL11
Chemokines_and_Cytokines	CXCL12
Chemokines_and_Cytokines	CXCL14
Chemokines_and_Cytokines	CXCL16
Chemokines_and_Cytokines	CXCL17
Chemokines_and_Cytokines	CXCL2
Chemokines_and_Cytokines	CXCL3
Chemokines_and_Cytokines	CXCL5
Chemokines_and_Cytokines	CXCL6
Chemokines_and_Cytokines	CXCL8
Chemokines_and_Cytokines	EPO
Chemokines_and_Cytokines	IFNA1
Chemokines_and_Cytokines	IFNA10
Chemokines_and_Cytokines	IFNA13
Chemokines_and_Cytokines	IFNA14
Chemokines_and_Cytokines	IFNA16
Chemokines_and_Cytokines	IFNA17
Chemokines_and_Cytokines	IFNA2
Chemokines_and_Cytokines	IFNA21
Chemokines_and_Cytokines	IFNA4
Chemokines_and_Cytokines	IFNA5
Chemokines_and_Cytokines	IFNA6
Chemokines_and_Cytokines	IFNA7
Chemokines_and_Cytokines	IFNA8
Chemokines_and_Cytokines	IFNB1
Chemokines_and_Cytokines	IFNE
Chemokines_and_Cytokines	IFNK
Chemokines_and_Cytokines	IFNL1
Chemokines_and_Cytokines	IFNL2
Chemokines_and_Cytokines	IFNL3
Chemokines_and_Cytokines	IFNW1
Chemokines_and_Cytokines	IL10
Chemokines_and_Cytokines	IL11
Chemokines_and_Cytokines	IL13
Chemokines_and_Cytokines	IL15
Chemokines_and_Cytokines	IL16
Chemokines_and_Cytokines	IL17B
Chemokines_and_Cytokines	IL17C
Chemokines_and_Cytokines	IL17D
Chemokines_and_Cytokines	IL17F
Chemokines_and_Cytokines	IL18
Chemokines_and_Cytokines	IL18BP
Chemokines_and_Cytokines	IL19
Chemokines_and_Cytokines	IL1A
Chemokines_and_Cytokines	IL1B
Chemokines_and_Cytokines	IL1F10
Chemokines_and_Cytokines	IL20
Chemokines_and_Cytokines	IL21
Chemokines_and_Cytokines	IL22
Chemokines_and_Cytokines	IL23A
Chemokines_and_Cytokines	IL24
Chemokines_and_Cytokines	IL25
Chemokines_and_Cytokines	IL26
Chemokines_and_Cytokines	IL27
Chemokines_and_Cytokines	IL3
Chemokines_and_Cytokines	IL31
Chemokines_and_Cytokines	IL32
Chemokines_and_Cytokines	IL34
Chemokines_and_Cytokines	IL36A
Chemokines_and_Cytokines	IL36B
Chemokines_and_Cytokines	IL36G
Chemokines_and_Cytokines	IL37
Chemokines_and_Cytokines	IL4
Chemokines_and_Cytokines	IL4I1
Chemokines_and_Cytokines	IL5
Chemokines_and_Cytokines	IL6
Chemokines_and_Cytokines	IL6ST
Chemokines_and_Cytokines	IL7
Chemokines_and_Cytokines	IL9
Chemokines_and_Cytokines	ILF2
Chemokines_and_Cytokines	ILF3
Chemokines_and_Cytokines	ILK
Chemokines_and_Cytokines	ILKAP
Chemokines_and_Cytokines	ILVBL
Chemokines_and_Cytokines	TGFA
Chemokines_and_Cytokines	TGFB1
Chemokines_and_Cytokines	TGFB1I1
Chemokines_and_Cytokines	TGFB2
Chemokines_and_Cytokines	TGFB3
Chemokines_and_Cytokines	TGFBI
Chemokines_and_Cytokines	TNFAIP1
Chemokines_and_Cytokines	TNFAIP2
Chemokines_and_Cytokines	TNFAIP3
Chemokines_and_Cytokines	TNFAIP6
Chemokines_and_Cytokines	TNFAIP8
Chemokines_and_Cytokines	TNFAIP8L1
Chemokines_and_Cytokines	TNFAIP8L2
Chemokines_and_Cytokines	TNFAIP8L3
Chemokines_and_Cytokines	TNFSF10
Chemokines_and_Cytokines	TNFSF11
Chemokines_and_Cytokines	TNFSF12
Chemokines_and_Cytokines	TNFSF13
Chemokines_and_Cytokines	TNFSF13B
Chemokines_and_Cytokines	TNFSF15
Chemokines_and_Cytokines	TNFSF18
Chemokines_and_Cytokines	TNFSF4
Chemokines_and_Cytokines	TNFSF8
Chemokines_and_Cytokines	TNFSF9
Chemokines_and_Cytokines	TPO
Chemokines_and_Cytokines	XCL1
Chemokines_and_Cytokines	XCL2
Chemokines_and_Cytokines_Receptors	TNFRSF9
Chemokines_and_Cytokines_Receptors	IL1RN
Chemokines_and_Cytokines_Receptors	TNFRSF12A
Chemokines_and_Cytokines_Receptors	TNFRSF18
Chemokines_and_Cytokines_Receptors	TNFRSF25
Chemokines_and_Cytokines_Receptors	TNFRSF4
Chemokines_and_Cytokines_Receptors	TNFRSF8
Chemokines_and_Cytokines_Receptors	BMP1
Chemokines_and_Cytokines_Receptors	BMP10
Chemokines_and_Cytokines_Receptors	BMP15
Chemokines_and_Cytokines_Receptors	BMP2
Chemokines_and_Cytokines_Receptors	BMP2K
Chemokines_and_Cytokines_Receptors	BMP3
Chemokines_and_Cytokines_Receptors	BMP4
Chemokines_and_Cytokines_Receptors	BMP5
Chemokines_and_Cytokines_Receptors	BMP6
Chemokines_and_Cytokines_Receptors	BMP7
Chemokines_and_Cytokines_Receptors	BMP8A
Chemokines_and_Cytokines_Receptors	BMP8B
Chemokines_and_Cytokines_Receptors	BMPER
Chemokines_and_Cytokines_Receptors	BMPR1A
Chemokines_and_Cytokines_Receptors	BMPR1B
Chemokines_and_Cytokines_Receptors	BMPR2
Chemokines_and_Cytokines_Receptors	CCR1
Chemokines_and_Cytokines_Receptors	CCR10
Chemokines_and_Cytokines_Receptors	CCR2
Chemokines_and_Cytokines_Receptors	CCR3
Chemokines_and_Cytokines_Receptors	CCR4
Chemokines_and_Cytokines_Receptors	CCR5
Chemokines_and_Cytokines_Receptors	CCR6
Chemokines_and_Cytokines_Receptors	CCR7
Chemokines_and_Cytokines_Receptors	CCR8
Chemokines_and_Cytokines_Receptors	CCR9
Chemokines_and_Cytokines_Receptors	CCRL2
Chemokines_and_Cytokines_Receptors	CCRN4L
Chemokines_and_Cytokines_Receptors	CSF1R
Chemokines_and_Cytokines_Receptors	CSF2RA
Chemokines_and_Cytokines_Receptors	CSF2RB
Chemokines_and_Cytokines_Receptors	CSF3R
Chemokines_and_Cytokines_Receptors	CXCR1
Chemokines_and_Cytokines_Receptors	CXCR2
Chemokines_and_Cytokines_Receptors	CXCR2P1
Chemokines_and_Cytokines_Receptors	CXCR3
Chemokines_and_Cytokines_Receptors	CXCR4
Chemokines_and_Cytokines_Receptors	CXCR5
Chemokines_and_Cytokines_Receptors	CXCR6
Chemokines_and_Cytokines_Receptors	EPOR
Chemokines_and_Cytokines_Receptors	IFNAR1
Chemokines_and_Cytokines_Receptors	IFNAR2
Chemokines_and_Cytokines_Receptors	IFNGR1
Chemokines_and_Cytokines_Receptors	IFNGR2
Chemokines_and_Cytokines_Receptors	IFNLR1
Chemokines_and_Cytokines_Receptors	IL10RA
Chemokines_and_Cytokines_Receptors	IL10RB
Chemokines_and_Cytokines_Receptors	IL11RA
Chemokines_and_Cytokines_Receptors	IL12RB1
Chemokines_and_Cytokines_Receptors	IL12RB2
Chemokines_and_Cytokines_Receptors	IL13RA1
Chemokines_and_Cytokines_Receptors	IL13RA2
Chemokines_and_Cytokines_Receptors	IL15RA
Chemokines_and_Cytokines_Receptors	IL17RA
Chemokines_and_Cytokines_Receptors	IL17RB
Chemokines_and_Cytokines_Receptors	IL17RC
Chemokines_and_Cytokines_Receptors	IL17RD
Chemokines_and_Cytokines_Receptors	IL17RE
Chemokines_and_Cytokines_Receptors	IL17REL
Chemokines_and_Cytokines_Receptors	IL18R1
Chemokines_and_Cytokines_Receptors	IL18RAP
Chemokines_and_Cytokines_Receptors	IL1R1
Chemokines_and_Cytokines_Receptors	IL1R2
Chemokines_and_Cytokines_Receptors	IL1RAP
Chemokines_and_Cytokines_Receptors	IL1RAPL1
Chemokines_and_Cytokines_Receptors	IL1RAPL2
Chemokines_and_Cytokines_Receptors	IL1RL1
Chemokines_and_Cytokines_Receptors	IL1RL2
Chemokines_and_Cytokines_Receptors	IL20RA
Chemokines_and_Cytokines_Receptors	IL20RB
Chemokines_and_Cytokines_Receptors	IL21R
Chemokines_and_Cytokines_Receptors	IL22RA1
Chemokines_and_Cytokines_Receptors	IL22RA2
Chemokines_and_Cytokines_Receptors	IL23R
Chemokines_and_Cytokines_Receptors	IL27RA
Chemokines_and_Cytokines_Receptors	IL2RA
Chemokines_and_Cytokines_Receptors	IL2RB
Chemokines_and_Cytokines_Receptors	IL2RG
Chemokines_and_Cytokines_Receptors	IL31RA
Chemokines_and_Cytokines_Receptors	IL36RN
Chemokines_and_Cytokines_Receptors	IL3RA
Chemokines_and_Cytokines_Receptors	IL4R
Chemokines_and_Cytokines_Receptors	IL5RA
Chemokines_and_Cytokines_Receptors	IL6R
Chemokines_and_Cytokines_Receptors	IL7R
Chemokines_and_Cytokines_Receptors	IL9R
Chemokines_and_Cytokines_Receptors	ILDR1
Chemokines_and_Cytokines_Receptors	ILDR2
Chemokines_and_Cytokines_Receptors	TGFBR1
Chemokines_and_Cytokines_Receptors	TGFBR2
Chemokines_and_Cytokines_Receptors	TGFBR3
Chemokines_and_Cytokines_Receptors	TGFBRAP1
Chemokines_and_Cytokines_Receptors	TNFRSF10A
Chemokines_and_Cytokines_Receptors	TNFRSF10B
Chemokines_and_Cytokines_Receptors	TNFRSF10C
Chemokines_and_Cytokines_Receptors	TNFRSF10D
Chemokines_and_Cytokines_Receptors	TNFRSF11A
Chemokines_and_Cytokines_Receptors	TNFRSF11B
Chemokines_and_Cytokines_Receptors	TNFRSF13B
Chemokines_and_Cytokines_Receptors	TNFRSF13C
Chemokines_and_Cytokines_Receptors	TNFRSF14
Chemokines_and_Cytokines_Receptors	TNFRSF17
Chemokines_and_Cytokines_Receptors	TNFRSF19
Chemokines_and_Cytokines_Receptors	TNFRSF1A
Chemokines_and_Cytokines_Receptors	TNFRSF1B
Chemokines_and_Cytokines_Receptors	TNFRSF21
Chemokines_and_Cytokines_Receptors	TNFRSF6B
Cytotoxic_activity	IFNG
Cytotoxic_activity	GNLY
Cytotoxic_activity	GZMB
Cytotoxic_activity	IL17A
Cytotoxic_activity	IL2
Cytotoxic_activity	PRF1
Cytotoxic_activity	TNF
Cytotoxic_activity	CTSW
Cytotoxic_activity	FASL
Cytotoxic_activity	GZMA
Cytotoxic_activity	GZMH
Cytotoxic_activity	LAMP1
Cytotoxic_activity	LAMP2
Cytotoxic_activity	NKG7
Inflammation-promoting	CXCL10
Inflammation-promoting	CXCL9
Inflammation-promoting	IFNG
Inflammation-promoting	CCL5
Inflammation-promoting	CXCL13
Inflammation-promoting	GNLY
Inflammation-promoting	GZMB
Inflammation-promoting	IL12A
Inflammation-promoting	IL12B
Inflammation-promoting	PRF1
Inflammation-promoting	CD19
Inflammation-promoting	CD8B
Inflammation-promoting	IRF1
Inflammation-promoting	STAT1
Inflammation-promoting	TBX21
Parainflammation	CXCL10
Parainflammation	CXCL9
Parainflammation	IL1RN
Parainflammation	IL33
Parainflammation	TNFRSF12A
Parainflammation	AIM2
Parainflammation	ANXA1
Parainflammation	BLNK
Parainflammation	BST2
Parainflammation	CCND1
Parainflammation	CD14
Parainflammation	CD276
Parainflammation	CD44
Parainflammation	HMOX1
Parainflammation	ICAM1
Parainflammation	IFIT1
Parainflammation	IFIT2
Parainflammation	IFIT3
Parainflammation	IFITM3
Parainflammation	ISG15
Parainflammation	ITGA2
Parainflammation	LGMN
Parainflammation	MMP7
Parainflammation	MX1
Parainflammation	MX2
Parainflammation	NOX1
Parainflammation	OAS1
Parainflammation	OAS2
Parainflammation	OAS3
Parainflammation	PLA2G2A
Parainflammation	PLA2G2D
Parainflammation	PLAT
Parainflammation	PLAUR
Parainflammation	PPARG
Parainflammation	PTGES
Parainflammation	REL
Parainflammation	RETNLB
Parainflammation	SCARB1
Parainflammation	TIRAP
Parainflammation	TLR2
T_cell_co-inhibition	VSIR
T_cell_co-inhibition	BTLA
T_cell_co-inhibition	CD160
T_cell_co-inhibition	CD244
T_cell_co-inhibition	CD274
T_cell_co-inhibition	CTLA4
T_cell_co-inhibition	HAVCR2
T_cell_co-inhibition	HHLA2
T_cell_co-inhibition	IGSF11
T_cell_co-inhibition	LAG3
T_cell_co-inhibition	LAIR1
T_cell_co-inhibition	NCR3
T_cell_co-inhibition	NCR3LG1
T_cell_co-inhibition	PDCD1
T_cell_co-inhibition	TIGIT
T_cell_co-inhibition	TMIGD2
T_cell_co-stimulation	TNFRSF9
T_cell_co-stimulation	TNFRSF18
T_cell_co-stimulation	TNFRSF25
T_cell_co-stimulation	TNFRSF4
T_cell_co-stimulation	TNFRSF8
T_cell_co-stimulation	TNFSF14
T_cell_co-stimulation	CD2
T_cell_co-stimulation	CD226
T_cell_co-stimulation	CD27
T_cell_co-stimulation	CD28
T_cell_co-stimulation	CD40
T_cell_co-stimulation	CD40LG
T_cell_co-stimulation	CD80
T_cell_co-stimulation	CD86
T_cell_co-stimulation	ICOS
T_cell_co-stimulation	SLAMF1
Exhaustion	HAVCR2
Exhaustion	PDCD1
Exhaustion	ENTPD1
Exhaustion	TNFRSF9
Exhaustion	SIRPG
Exhaustion	CTLA4
Exhaustion	CXCL13
Exhaustion	TOX
Exhaustion	IGFLR1
Exhaustion	MYO7A
Exhaustion	ITM2A
Exhaustion	VCAM1
Exhaustion	TIGIT
Exhaustion	SNAP47
Exhaustion	LAG3
Exhaustion	PARK7
Exhaustion	BATF
Exhaustion	RBPJ
Exhaustion	BHLHE40
Exhaustion	NDFIP2
Exhaustion	CD27
Exhaustion	PRDM1
Impaired_persistence_in_tumor	ARID1A
Impaired_persistence_in_tumor	ITK
Impaired_persistence_in_tumor	SMARCD2
Impaired_persistence_in_tumor	B4GALNT1
Impaired_persistence_in_tumor	GATA3
Impaired_persistence_in_tumor	GPR137C
Impaired_persistence_in_tumor	TRP53
Impaired_persistence_in_tumor	VSTM4
Tissue_residence	ITGAE
Tissue_residence	CD69
Tissue_residence	CXCR3
Tissue_residence	CXCR4
Tissue_residence	CCR6
Tissue_residence	CD27
Tissue_residence	EOMES
