# Supplementary material for: Multiomics analysis of polyamine metabolism in colorectal cancer, highlighting the key role of extracellular putrescine in impairing CXCR6+CD8+ T cell anti-tumor activity
Source: PeerJ. 2026 Feb 12;14:e20663. doi: 10.7717/peerj.20663 (PMC12906710; doi:10.7717/peerj.20663)
Supplement: Supplemental Information 11 [file peerj-14-20663-s011.xlsx]

## Sheet: MMR.CD8T.meta.1
orig.ident	SPECIMEN_TYPE	CXCR6types	MMRStatus	PatientTypeID
C106	T	CXCR6N	MMRd	C106_T
C106	N	CXCR6N	MMRd	C106_N
C106	T	CXCR6P	MMRd	C106_T
C106	N	CXCR6P	MMRd	C106_N
C107	T	CXCR6N	MMRp	C107_T
C107	N	CXCR6N	MMRp	C107_N
C107	T	CXCR6P	MMRp	C107_T
C107	N	CXCR6P	MMRp	C107_N
C109	T	CXCR6N	MMRd	C109_T
C109	N	CXCR6N	MMRd	C109_N
C109	T	CXCR6P	MMRd	C109_T
C109	N	CXCR6P	MMRd	C109_N
C110	T	CXCR6N	MMRd	C110_T
C110	N	CXCR6N	MMRd	C110_N
C110	T	CXCR6P	MMRd	C110_T
C110	N	CXCR6P	MMRd	C110_N
C111	T	CXCR6N	MMRd	C111_T
C111	N	CXCR6N	MMRd	C111_N
C111	T	CXCR6P	MMRd	C111_T
C111	N	CXCR6P	MMRd	C111_N
C112	T	CXCR6N	MMRp	C112_T
C112	N	CXCR6N	MMRp	C112_N
C112	T	CXCR6P	MMRp	C112_T
C112	N	CXCR6P	MMRp	C112_N
C113	T	CXCR6N	MMRp	C113_T
C113	N	CXCR6N	MMRp	C113_N
C113	T	CXCR6P	MMRp	C113_T
C113	N	CXCR6P	MMRp	C113_N
C114	T	CXCR6N	MMRd	C114_T
C114	N	CXCR6N	MMRd	C114_N
C114	T	CXCR6P	MMRd	C114_T
C114	N	CXCR6P	MMRd	C114_N
C115	T	CXCR6N	MMRd	C115_T
C115	N	CXCR6N	MMRd	C115_N
C115	T	CXCR6P	MMRd	C115_T
C115	N	CXCR6P	MMRd	C115_N
C116	T	CXCR6N	MMRd	C116_T
C116	N	CXCR6N	MMRd	C116_N
C116	T	CXCR6P	MMRd	C116_T
C116	N	CXCR6P	MMRd	C116_N
C122	T	CXCR6N	MMRd	C122_T
C122	N	CXCR6N	MMRd	C122_N
C122	T	CXCR6P	MMRd	C122_T
C122	N	CXCR6P	MMRd	C122_N
C123	T	CXCR6N	MMRd	C123_T
C123	N	CXCR6N	MMRd	C123_N
C123	T	CXCR6P	MMRd	C123_T
C123	N	CXCR6P	MMRd	C123_N
C124	T	CXCR6N	MMRp	C124_T
C124	N	CXCR6N	MMRp	C124_N
C124	T	CXCR6P	MMRp	C124_T
C124	N	CXCR6P	MMRp	C124_N
C125	T	CXCR6N	MMRp	C125_T
C125	N	CXCR6N	MMRp	C125_N
C125	T	CXCR6P	MMRp	C125_T
C125	N	CXCR6P	MMRp	C125_N
C126	T	CXCR6N	MMRp	C126_T
C126	N	CXCR6N	MMRp	C126_N
C126	T	CXCR6P	MMRp	C126_T
C126	N	CXCR6P	MMRp	C126_N
C129	T	CXCR6N	MMRp	C129_T
C129	N	CXCR6N	MMRp	C129_N
C129	T	CXCR6P	MMRp	C129_T
C129	N	CXCR6P	MMRp	C129_N
C130	T	CXCR6N	MMRd	C130_TA
C130	T	CXCR6N	MMRd	C130_TB
C130	N	CXCR6N	MMRd	C130_N
C130	T	CXCR6P	MMRd	C130_TA
C130	T	CXCR6P	MMRd	C130_TB
C130	N	CXCR6P	MMRd	C130_N
C132	T	CXCR6N	MMRd	C132_T
C132	N	CXCR6N	MMRd	C132_N
C132	T	CXCR6P	MMRd	C132_T
C132	N	CXCR6P	MMRd	C132_N
C133	T	CXCR6N	MMRp	C133_T
C133	N	CXCR6N	MMRp	C133_N
C133	T	CXCR6P	MMRp	C133_T
C133	N	CXCR6P	MMRp	C133_N
C134	T	CXCR6N	MMRp	C134_T
C134	N	CXCR6N	MMRp	C134_N
C134	T	CXCR6P	MMRp	C134_T
C134	N	CXCR6P	MMRp	C134_N
C135	T	CXCR6N	MMRp	C135_T
C135	N	CXCR6N	MMRp	C135_N
C135	T	CXCR6P	MMRp	C135_T
C135	N	CXCR6P	MMRp	C135_N
C136	T	CXCR6N	MMRp	C136_T
C136	N	CXCR6N	MMRp	C136_N
C136	T	CXCR6P	MMRp	C136_T
C136	N	CXCR6P	MMRp	C136_N
C137	T	CXCR6N	MMRd	C137_T
C137	N	CXCR6N	MMRd	C137_N
C137	T	CXCR6P	MMRd	C137_T
C137	N	CXCR6P	MMRd	C137_N
C138	T	CXCR6N	MMRd	C138_T
C138	N	CXCR6N	MMRd	C138_N
C138	T	CXCR6P	MMRd	C138_T
C138	N	CXCR6P	MMRd	C138_N
C139	T	CXCR6N	MMRd	C139_T
C139	N	CXCR6N	MMRd	C139_N
C139	T	CXCR6P	MMRd	C139_T
C139	N	CXCR6P	MMRd	C139_N
C140	T	CXCR6N	MMRp	C140_T
C140	N	CXCR6N	MMRp	C140_N
C140	T	CXCR6P	MMRp	C140_T
C140	N	CXCR6P	MMRp	C140_N
C142	T	CXCR6N	MMRd	C142_T
C142	N	CXCR6N	MMRd	C142_N
C142	T	CXCR6P	MMRd	C142_T
C142	N	CXCR6P	MMRd	C142_N
C143	T	CXCR6N	MMRd	C143_T
C143	N	CXCR6N	MMRd	C143_N
C143	T	CXCR6P	MMRd	C143_T
C143	N	CXCR6P	MMRd	C143_N
C151	T	CXCR6N	MMRd	C151_T
C151	N	CXCR6N	MMRd	C151_N
C151	T	CXCR6P	MMRd	C151_T
C151	N	CXCR6P	MMRd	C151_N
C155	T	CXCR6N	MMRp	C155_T
C155	N	CXCR6N	MMRp	C155_N
C155	T	CXCR6P	MMRp	C155_T
C155	N	CXCR6P	MMRp	C155_N
C157	T	CXCR6N	MMRp	C157_T
C157	N	CXCR6N	MMRp	C157_N
C157	T	CXCR6P	MMRp	C157_T
C157	N	CXCR6P	MMRp	C157_N
C162	T	CXCR6N	MMRp	C162_T
C162	N	CXCR6N	MMRp	C162_N
C162	T	CXCR6P	MMRp	C162_T
C162	N	CXCR6P	MMRp	C162_N
C165	T	CXCR6N	MMRd	C165_T
C165	N	CXCR6N	MMRd	C165_N
C165	T	CXCR6P	MMRd	C165_T
C165	N	CXCR6P	MMRd	C165_N
C170	T	CXCR6N	MMRd	C170_T
C170	N	CXCR6N	MMRd	C170_N
C170	T	CXCR6P	MMRd	C170_T
C170	N	CXCR6P	MMRd	C170_N
