# Supplementary material for: Multiomics analysis of polyamine metabolism in colorectal cancer, highlighting the key role of extracellular putrescine in impairing CXCR6+CD8+ T cell anti-tumor activity
Source: PeerJ. 2026 Feb 12;14:e20663. doi: 10.7717/peerj.20663 (PMC12906710; doi:10.7717/peerj.20663)
Supplement: Supplemental Information 12 [file peerj-14-20663-s012.zip]

Archive with 15 entries (14 files):
- T-DUXING/
- T-DUXING/20250312_APC.fcs
- T-DUXING/20250312_BV421.fcs
- T-DUXING/20250312_BV510.fcs
- T-DUXING/20250312_FITC.fcs
- T-DUXING/20250312_PE.fcs
- T-DUXING/20250312_PECY7.fcs
- T-DUXING/20250409_FA1.fcs
- T-DUXING/20250409_FA2.fcs
- T-DUXING/20250409_FA3.fcs
- T-DUXING/20250409_FA4.fcs
- T-DUXING/20250409_ZC1.fcs
- T-DUXING/20250409_ZC2.fcs
- T-DUXING/20250409_ZC3.fcs
- T-DUXING/20250409_ZC4.fcs
