# Supplementary material for: Multiomics analysis of polyamine metabolism in colorectal cancer, highlighting the key role of extracellular putrescine in impairing CXCR6+CD8+ T cell anti-tumor activity
Source: PeerJ. 2026 Feb 12;14:e20663. doi: 10.7717/peerj.20663 (PMC12906710; doi:10.7717/peerj.20663)
Supplement: Supplemental Information 13 [file peerj-14-20663-s013.zip]

Archive with 5 entries (4 files):
- original WB/
- original WB/HCT116-E-cadherin.tif
- original WB/HCT116-N-cadherin.tif
- original WB/RKO-E-cadherin.tif
- original WB/RKO-N-cadherin.tif
